# Supplementary material for: Cytotoxic CD8+ T Cells Are Involved in the Thrombo-Inflammatory Response during First-Diagnosed Atrial Fibrillation
Source: Cells. 2022 Dec 29;12(1):141. doi: 10.3390/cells12010141 (PMC9818535; doi:10.3390/cells12010141)
Supplement: Supplementary file 1 [file cells-12-00141-s001.zip]

Archive with 1 entries (1 files):
- cells-2089610-supplementary Figure S1.pdf
